# Supplementary material for: Longitudinal associations of social cognition and substance use in childhood and early adolescence: findings from the Avon Longitudinal Study of Parents and Children
Source: Eur Child Adolesc Psychiatry. 2017 Oct 20;27(6):739–52. doi: 10.1007/s00787-017-1068-x (PMC5973965; doi:10.1007/s00787-017-1068-x)
Supplement: Supplementary file 1 — Supplementary material 1 (XLSX 101 kb) [file 787_2017_1068_MOESM1_ESM.xlsx]

## Sheet: Figure 1
Longitudinal associations of social cognition and substance use in childhood and early adolescence Findings from the Avon Longitudinal Study of Parents and Children
Meg E Fluharty (1,2), Jon Heron (3), Marcus R Munafo (1,2)
1. MRC Integrative Epidemiology Unit (IEU) at the University of Bristol, Bristol, United Kingdom.
2. UK Centre for Tobacco and Alcohol Studies, School of Experimental Psychology, University of Bristol, Bristol United Kingdom.
3. School of Community and Social Medicine, University of Bristol, Bristol United Kingdom.
Supplementary Figure S1: Timeline fo ALSPAC social cognition, substance use, and confounder measures
	Dashed boxes represent confounders, bold boxes represent social cognition variables, and thin boxes represent substance use variables.
	M: denotes maternal completed variables, O: denotes offspring completed variables.

## Sheet: S1
Longitudinal associations of social cognition and substance use in childhood and early adolescence Findings from the Avon Longitudinal Study of Parents and Children
Meg E Fluharty (1,2), Jon Heron (3), Marcus R Munafo (1,2)
1. MRC Integrative Epidemiology Unit (IEU) at the University of Bristol, Bristol, United Kingdom.
2. UK Centre for Tobacco and Alcohol Studies, School of Experimental Psychology, University of Bristol, Bristol United Kingdom.
3. School of Community and Social Medicine, University of Bristol, Bristol United Kingdom.
Supplementary Table S1: Descriptive statistics for confounders
	Tobacco user		Cannabis user		Alcohol user		Poor social communication		Poor social reciprocity
	N (%)	p	N (%)	p	N (%)	p	N (%)	p	N (%)	p
Demographic / pre-birth
Sex
Males	451 (40%)	0.006	582 (50%)	<0.001	748 (46%)	0.015	299 (47%)	0.497	599 (47%)	0.332
Female	666 (60%)		582 (50%)		876 (54%)		366 (53%)		672 (53%)
Maternal home ownership status
Owned	851 (83%)	0.003	903 (385)	0.302	1278 (86%)	0.524	478 (82%)	0.007	973 (82%)	<0.001
substidised rented	91 (9%)		75 (7%)		96 (6%)		57 (10%)		109 (9%)
non-substidised rented	88 (9%)		89 (8%)		112 (8%)		51 (9%)		99 (8%)
Maternal social class
I Professional occupations	62 (7%)	0.152	91 (10%)	0.093	158 (9%)	0.37	35 (7%)	0.261	74 (7%)	0.827
II Managerial and technical occupations	334 (37%)		377 (40%)		635 (36%)		185 (36%)		384 (37%)
III Skilled non-manual occupations	348 (39%)		339 (36%)		716 (40%)		234 (45%)		437 (42%)
III Skilled manual occupations	62 (7%)		54 (6%)		119 (7%)		24 (5%)		59 (6%)
IV Partly-skilled occupations	77 (9%)		66 (7%)		130 (7%)		35 (7%)		71 (7%)
V Unskilled occupations	13 (1%)		12 (1%)		24 (1%)		4 (1%)		13 (1%)
Mothers highest qualification
Cerfiicate of secondary education (CSE)	145 (14%)	<0.001	110 (11%)	<0.001	160 (11%)	1	70 (12%)	0.049	129 (11%)	0.193
Vocational and skill qualifications	73 (7%)		61 (6%)		104 (7%)		58 (10%)		103 (9%)
O level (examination taken and passed at 16 years)	357 (35%)		321 (32%)		501 (34%)		201 (34%)		422 (35%)
A level (examinations taken and passed at 18 years)	287 (28%)		250 (25%)		421 (28%)		170 (29%)		328 (27%)
University degree	170 (16%)		250 (25%)		292 (20%)		97 (16%)		212 (18%)
Maternal age
16	2 (0%)	0.168	1 (0%)	0.241	3 (0%)	0.711	1 (0%)	0.938	3 (0%)	0.6
17	4 (0%)		4 (0%)		5 (0%)		2 (0%)		4 (0%)
18	4 (0%)		5 (0%)		7 (0%)		2 (0%)		6 (1%)
19	7 (1%)		10 (1%)		14 (1%)		6 (1%)		14 (1%)
20	8 (1%)		11 (1%)		13 (1%)		8 (1%)		11 (1%)
21	22 (2%)		18 (2%)		25 (2%)		12 (2%)		25 (2%)
22	36 (4%)		24 (2%)		43 (3%)		15 (3%)		32 (3%)
23	56 (5%)		38 (4%)		60 (4%)		20 (3%)		42 (4%)
24	55 (5%)		38 (4%)		76 (5%)		33 (6%)		60 (5%)
25	64 (6%)		57 (5%)		96 (6%)		45 (8%)		79 (7%)
26	63 (6%)		69 (7%)		102 (7%)		45 (8%)		89 (7%)
27	87 (8%)		77 (7%)		108 (7%)		45 (8%)		96 (8%)
28	92 (9%)		98 (9%)		135 (9%)		46 (8%)		102 (9%)
29	88 (9%)		95 (9%)		123 (8%)		46 (8%)		100 (8%)
30	80 (8%)		87 (8%)		118 (8%)		46 (8%)		98 (8%)
31	70 (7%)		82 (8%)		119 (8%)		48 (8%)		105 (9%)
32	74 (7%)		73 (7%)		94 (6%)		37 (6%)		77 (6%)
33	47 (5%)		66 (6%)		83 (6%)		29 (5%)		58 (5%)
34	46 (4%)		50 (5%)		65 (4%)		26 (4%)		55 (5%)
35	37 (4%)		46 ( 4%)		66 (4%)		31 (5%)		43 (4%)
36	27 (3%)		33 (3%)		37 (2%)		17 (3%)		29 (2%)
37	24 (2%)		32 ( 3%)		34 (2%)		15 (3%)		25 (2%)
38	14 (1%)		19 (2%)		19 (1%)		4 (1%)		17 (1%)
39	8 (1%)		8 (1%)		16 (1%)		5 (1%)		9 (1%)
40	5 (0%)		10 (1%)		14 (1%)		2 (0%)		4 (0%)
41	2 (0%)		4 (0%)		4 (0%)		2 (0%)		2 (0%)
42	4 (0%)		3 (0%)		3 (0%)		0 (0%)		2 (0%)
43	0 (0%)		0 (0%)		0 (0%)		0 (0%)		0 (0%)
44	0 (0%)		1 (0%)		2 (0%)		1 (0%)		2 (0%)
Maternal
Maternal smoking
Smoker	166 (20%)	<0.001	157 (17%)	<0.001	192 (15%)	0.001	94 (18%)	0.003	173 (16%)	0.011
Non-smoker	683 (80%)		753 (83%)		1065 (85%)		430 (82%)		899 (84%)
Maternal cannabis use
Cannabis user	54 (6%)	<0.001	66 (7%)	<0.001	66 (5%)	0.001	21 (4%)	0.724	50 (5%)	0.336
Non-user	845 (94%)		901 (93%)		1,271 (95%)		542 (12%)		1059 (95%)
Maternal harmful drinking
Harmful drinker	305 (33%)	<0.001	334 (37%)	<0.001	454 (37%)	<0.001	143 (28%)	0.1892	312 (30%)	0.625
Non-harmful drinker	526 (63%)		567 (63%)		779 (63%)		366 (72%)		726 (70%)
Offspring
Borderline personality disorder (BPD)
BPD present	68 (8%)	0.001	59 (6%)	0.188	72 (6%)	0.753	40 (9%)	<0.001	66 (8%)	0.003
No BPD	817 (92%)		883 (94%)		1,213 (94%)		423 (91%)		865 (93%)
Victimisation
Childhood victimization	319 (35%)	0.2	339 (35%)	0.016	449 (34%)	0.091	207 (41%)	<0.001	373 (38%)	<0.001
No victimization	595 (65%)		633 (65%)		891 (66%)		296 (59%)		612 (62%)
IQ
Exceptionally low	11 (1%)	0.007	8 (1%)	<0.001	7 (1%)	0.389	0.389	13 (2%)	<0.001	17 (2%)	0.003
Low	37 (4%)		29 (3%)		41 (3%)			33 (6%)		55 (5%)
Low average	89 (10%)		76 (7%)		120 (9%)			60 (12%)		121 (12%)
Average	397 (42%)		374 (34%)		561 (41%)			232 (45%)		431 (42%)
High average	209 (22%)		320 (29%)		301 (22%)			98 (19%)		206 (20%)
High	111 (12%)		133 (12%)		173 (13%)			43 (8%)		94 (9%)
Exceptionally high	82 (9%)		149 (14%)		172 (13%)			42 (8%)		99 (10%)
	M (SD)	p	M (SD)	p	M (SD)	p	M (SD)	p	M (SD)	p
Demographic / pre-birth
Parity	0.82 (.90)	<0.001	0.78 (.90)	0.0131	0.78 (0.87)	0.005	0.67 (0.85)	0.047	0.65 (0.83)	<0.001
Peer Problems	0.98 (1.30)	0.6216	0.92 (1.31)	0.237	0.91 (1.29)	0.074	1.63 (1.72)	<0.000	1.38 (1.58)	<0.001
P values were calculated by chi squared or analysis of variance. Outcomes represent positive incidence of current substace user or poor social cognition at age 18.
Pre-birth/ demographic confounders were measured at baseline via maternal questionnaire, maternal substance use was measured at offspring at 9 and 12 via maternal questionnaire,
and offspring confounders were measured at offspring age 8 via clinic assessment and maternal questionnaire.

## Sheet: S2
	Supplementary Table S2: Association of poor social cognition (age 7/8) with subsequent frequency of use (age 18)
	Full case analysis
			Unadjusted								Adjustment 1 Prebirth/demographic								Adjustment 2 Maternal								Adjustment 3 Offspring
			N	OR	95% CI					p	N	OR	95% CI					p	N	OR	95% CI					p	N	OR	95% CI					p
	Poor non-verbal communication	Alcohol	3035	0.9	(	0.74	to	1.1	)	0.302	2430	0.9	(	0.72	to	1.12	)	0.338	1920	0.91	(	0.71	to	1.18	)	0.495	1590	0.98	(	0.74	to	1.31	)	0.907
		Tobacco	912	1.42	(	1.01	to	2.02	)	0.046	711	1.32	(	0.89	to	1.94	)	0.168	549	1.64	(	1.02	to	2.63	)	0.041	454	1.4	(	0.81	to	2.43	)	0.226
		Cannabis	943	1.29	(	0.83	to	2.01	)	0.261	754	1.02	(	0.6	to	1.73	)	0.93	601	1.14	(	0.62	to	2.1	)	0.668	502	1.11	(	0.55	to	2.25	)	0.772
	Poor social communication	Alcohol	3057	1.26	(	0.93	to	1.7	)	0.137	2582	1.22	(	0.87	to	1.71	)	0.255	2058	1.29	(	0.88	to	1.89	)	0.196	1635	1.32	(	0.85	to	2.06	)	0.208
		Tobacco	905	2.39	(	1.4	to	4.07	)	0.001	746	2.12	(	1.18	to	3.82	)	0.012	585	2.65	(	1.25	to	5.58	)	0.011	456	2.39	(	1.01	to	5.66	)	0.048
		Cannabis	936	1.56	(	0.89	to	2.74	)	0.124	787	1.48	(	0.76	to	2.87	)	0.25	639	1.19	(	0.53	to	2.71	)	0.671	509	1.41	(	0.57	to	3.48	)	0.458
	Poor social reciprocity	Alcohol	3108	1	(	0.8	to	1.26	)	0.978	2625	0.99	(	0.77	to	1.28	)	0.927	2094	1.01	(	0.75	to	1.35	)	0.95	1664	1.02	(	0.73	to	1.43	)	0.884
		Tobacco	919	1.52	(	1.05	to	2.21	)	0.027	759	1.53	(	1.01	to	2.32	)	0.043	593	1.38	(	0.85	to	2.23	)	0.193	462	1.42	(	0.81	to	2.51	)	0.217
		Cannabis	947	2.05	(	1.32	to	3.14	)	0.001	797	2.24	(	1.38	to	3.62	)	0.001	645	2.17	(	1.24	to	3.79	)	0.006	513	1.58	(	0.8	to	3.12	)	0.185
	Complete case analysis
			Unadjusted								Adjustment 1 Prebirth/demographic								Adjustment 2 Maternal								Adjustment 3 Offspring
			N	OR	95% CI					p	N	OR	95% CI					p	N	OR	95% CI					p	N	OR	95% CI					p
	Poor non-verbal communication	Alcohol	1590	0.89	(	0.68	to	1.18	)	0.428	1590	0.86	(	0.64	to	1.14	)	0.283	1590	0.87	(	0.66	to	1.16	)	0.352	1590	0.98	(	0.74	to	1.31	)	0.907
		Tobacco	454	1.62	(	0.67	to	2.69	)	0.066	454	1.61	(	0.95	to	2.72	)	0.078	454	1.6	(	0.94	to	2.73	)	0.086	454	1.4	(	0.81	to	2.43	)	0.226
		Cannabis	502	1.123	(	0.57	to	2.21	)	0.735	502	1.09	(	0.53	to	2.23	)	0.812	502	1.15	(	0.55	to	2.38	)	0.716	502	1.11	(	0.55	to	2.25	)	0.772
	Poor social communication	Alcohol	1635	1.23	(	0.81	to	1.88	)	0.336	1635	1.18	(	0.77	to	1.81	)	0.447	1635	1.21	(	0.79	to	1.86	)	0.391	1635	1.32	(	0.85	to	2.06	)	0.208
		Tobacco	456	2.72	(	1.2	to	6.18	)	0.016	456	2.79	(	1.2	to	6.48	)	0.017	456	2.82	(	1.21	to	6.57	)	0.016	456	2.39	(	1.01	to	5.66	)	0.048
		Cannabis	509	1.53	(	0.68	to	3.45	)	0.305	509	1.33	(	0.56	to	3.18	)	0.519	509	1.35	(	0.56	to	3.27	)	0.502	509	1.41	(	0.57	to	3.48	)	0.458
	Poor social reciprocity	Alcohol	1664	1.04	(	0.75	to	1.43	)	0.825	1664	0.99	(	0.71	to	1.37	)	0.949	1664	0.99	(	0.71	to	1.37	)	0.934	1664	1.02	(	0.73	to	1.43	)	0.884
		Tobacco	462	1.55	(	0.9	to	2.65	)	0.112	462	1.55	(	0.9	to	2.7	)	0.117	462	1.59	(	0.92	to	2.78	)	0.099	462	1.42	(	0.81	to	2.51	)	0.217
		Cannabis	513	1.17	(	0.92	to	3.27	)	0.088	513	1.56	(	0.8	to	3.05	)	0.19	513	1.57	(	0.8	to	3.07	)	0.193	513	1.58	(	0.8	to	3.12	)	0.185
	Frequency of use: ≥ weekly or < weekly use of each respective substance
	Poor non-verbal communication: ≥ 7 total errors on the DANVA.
	Poor social reciprocity: scoring yes on ≥ 3 from 5 sub questions on social reciprocity on the SCDC.
	Poor social communication: total score of ≥16 on the SCDC.
	1 Adjusted for baseline characteristics: sex, parity, maternal social class, home ownership status, and maternal age
	2 Additionally adjusted for maternal substance use confounders: maternal cannabis use offspring age 9 maternal smoking and binge drinking offspring age 12
	3 Additionally adjusted for offspring confounders: IQ, peer problems, victimization, borderline personality diagnosis

## Sheet: S3
	Supplementary Table S3: Association of poor social cognition (age 7/8) with subsequent age of onset (age 18)
	Full case analysis
			Unadjusted								Adjustment 1 Prebirth/demographic								Adjustment 2 Maternal								Adjustment 3 Offspring
			N	OR	95% CI					p	N	OR	95% CI					p	N	OR	95% CI					p	N	OR	95% CI					p
	Poor non-verbal communication	Alcohol	3082	1.29	(	1.11	to	1.5	)	0.001	2467	1.23	(	1.03	to	1.45	)	0.019	1944	1.16	(	0.96	to	1.41	)	0.125	1612	1.19	(	0.96	to	1.47	)	0.118
		Tobacco	1661	0.97	(	0.97	to	1.21	)	0.797	1322	0.93	(	0.73	to	1.18	)	0.542	1022	0.88	(	0.67	to	1.17	)	0.373	849	0.92	(	0.67	to	1.26	)	0.603
		Cannabis	1330	1.15	(	0.89	to	1.49	)	0.271	1070	1.2	(	0.9	to	1.6	)	0.211	846	1.16	(	0.84	to	1.61	)	0.36	707	1.16	(	0.8	to	1.67	)	0.437
	Poor social communication	Alcohol	3113	0.87	(	0.68	to	1.11	)	0.274	2630	0.96	(	0.73	to	1.25	)	0.738	2088	0.9	(	0.66	to	1.23	)	0.51	1659	0.82	(	0.58	to	1.15	)	0.251
		Tobacco	1669	0.66	(	0.48	to	0.92	)	0.013	1400	0.71	(	0.49	to	1.02	)	0.062	1088	0.75	(	0.49	to	1.16	)	0.193	861	0.79	(	0.49	to	1.28	)	0.334
		Cannabis	1335	0.75	(	0.53	to	1.05	)	0.096	1130	0.77	(	0.52	to	1.14	)	0.191	894	0.96	(	0.62	to	1.5	)	0.862	715	0.88	(	0.53	to	1.46	)	0.617
	Poor social reciprocity	Alcohol	3164	0.79	(	0.66	to	0.95	)	0.012	2673	0.83	(	0.69	to	1.01	)	0.069	2124	0.83	(	0.66	to	1.04	)	0.105	1688	0.83	(	0.65	to	1.07	)	0.155
		Tobacco	1693	0.66	(	0.52	to	0.84	)	0.001	1421	0.67	(	0.52	to	0.88	)	0.003	1103	0.72	(	0.53	to	0.98	)	0.036	873	0.73	(	0.52	to	1.04	)	0.086
		Cannabis	1351	0.7	(	0.54	to	0.91	)	0.007	1144	0.73	(	0.54	to	0.97	)	0.03	903	0.88	(	0.63	to	1.23	)	0.455	722	0.88	(	0.6	to	1.28	)	0.501
	Complete case analysis
			Unadjusted								Adjustment 1 Prebirth/demographic								Adjustment 2 Maternal								Adjustment 3 Offspring
			N	OR	95% CI					p	N	OR	95% CI					p	N	OR	95% CI					p	N	OR	95% CI					p
	Poor non-verbal communication	Alcohol	1612	1.26	(	1.02	to	1.55	)	0.033	1612	1.27	(	1.02	to	1.57	)	0.03	1612	1.24	(	1	to	1.53	)	0.05	1612	1.19	(	0.96	to	1.47	)	0.118
		Tobacco	849	0.87	(	0.64	to	1.18	)	0.371	849	0.87	(	0.64	to	1.19	)	0.382	849	0.87	(	0.63	to	1.18	)	0.365	849	0.92	(	0.67	to	1.26	)	0.603
		Cannabis	707	1.12	(	0.78	to	1.61	)	0.545	707	1.14	(	0.79	to	1.64	)	0.484	707	1.16	(	0.81	to	1.68	)	0.418	707	1.16	(	0.8	to	1.67	)	0.437
	Poor social communication	Alcohol	1659	0.9	(	0.64	to	1.26	)	0.534	1659	0.9	(	0.64	to	1.26	)	0.536	1659	0.9	(	0.64	to	1.27	)	0.554	1659	0.82	(	0.58	to	1.15	)	0.251
		Tobacco	861	0.73	(	0.46	to	1.17	)	0.191	861	0.67	(	0.42	to	1.08	)	0.101	861	0.71	(	0.44	to	1.14	)	0.156	861	0.79	(	0.49	to	1.28	)	0.334
		Cannabis	715	0.88	(	0.54	to	1.42	)	0.592	715	0.89	(	0.55	to	1.46	)	0.653	715	0.89	(	0.55	to	1.56	)	0.65	715	0.88	(	0.53	to	1.46	)	0.617
	Poor social reciprocity	Alcohol	1688	0.86	(	0.67	to	1.1	)	0.232	1688	0.86	(	0.67	to	1.11	)	0.241	1688	0.88	(	0.68	to	1.13	)	0.311	1688	0.83	(	0.65	to	1.07	)	0.155
		Tobacco	873	0.71	(	0.51	to	1.01	)	0.054	873	0.67	(	0.47	to	0.94	)	0.022	873	0.68	(	0.48	to	0.97	)	0.031	873	0.73	(	0.52	to	1.04	)	0.086
		Cannabis	722	0.83	(	0.58	to	1.19	)	0.312	722	0.84	(	0.58	to	1.22	)	0.362	722	0.88	(	0.6	to	1.27	)	0.49	722	0.88	(	0.6	to	1.28	)	0.501
	Age of onset: continious measure of age of first use collected via questionnaire
	Poor non-verbal communication: ≥ 7 total errors on the DANVA.
	Poor social reciprocity: scoring yes on ≥ 3 from 5 sub questions on social reciprocity on the SCDC.
	Poor social communication: total score of ≥16 on the SCDC.
	1 Adjusted for baseline characteristics: sex, parity, maternal social class, home ownership status, and maternal age
	2 Additionally adjusted for maternal substance use confounders: maternal cannabis use offspring age 9 maternal smoking and binge drinking offspring age 12
	3 Additionally adjusted for offspring confounders: IQ, peer problems, victimization, borderline personality diagnosis

## Sheet: S4
	Supplementary Table S4: Association of poor identification of individual emotions (age 7/8) with subsequent current substance (age 18)
	Full case analysis
			Unadjusted								Adjustment 1 Prebirth/demographic								Adjustment 2 Maternal								Adjustment 3 Offspring
			N	OR	95% CI					p	N	OR	95% CI					p	N	OR	95% CI					p	N	OR	95% CI					p
	Poor identification of angry faces	Alcohol	2985	0.69	(	0.56	to	0.84	)	<0.001	2395	0.67	(	0.53	to	0.84	)	0.001	1890	0.65	(	0.5	to	0.86	)	0.002	1567	0.62	(	0.46	to	0.84	)	0.002
		Tobacco	2985	0.91	(	0.73	to	1.14	)	0.415	2395	0.96	(	0.74	to	1.23	)	0.735	1890	0.9	(	0.67	to	1.21	)	0.493	1567	0.86	(	0.62	to	1.19	)	0.364
		Cannabis	2985	0.78	(	0.63	to	0.98	)	0.034	2395	0.78	(	0.61	to	1	)	0.054	1890	0.74	(	0.55	to	0.99	)	0.044	1567	0.62	(	0.44	to	0.86	)	0.004
		Multi-substance	2985	0.79	(	0.58	to	1.07	)	0.121	2395	0.85	(	0.61	to	1.18	)	0.328	1890	0.89	(	0.61	to	1.29	)	0.0534	1567	0.81	(	0.53	to	1.24	)	0.325
	Poor identification of scared faces	Alcohol	2985	0.79	(	0.65	to	0.96	)	0.019	2395	0.74	(	0.59	to	0.93	)	0.008	1890	0.84	(	0.66	to	1.08	)	0.174	1567	0.8	(	0.6	to	1.05	)	0.111
		Tobacco	2985	0.86	(	0.69	to	1.07	)	0.177	2395	0.77	(	0.6	to	0.99	)	0.041	1890	0.82	(	0.62	to	1.09	)	0.171	1567	0.8	(	0.58	to	1.09	)	0.162
		Cannabis	2985	0.74	(	0.6	to	0.92	)	0.008	2395	0.77	(	0.61	to	0.99	)	0.039	1890	0.82	(	0.62	to	1.08	)	0.159	1567	0.82	(	0.61	to	1.12	)	0.221
		Multi-substance	2985	0.73	(	0.54	to	0.98	)	0.039	2395	0.72	(	0.51	to	1.01	)	0.058	1890	0.89	(	0.62	to	1.28	)	0.527	1567	0.81	(	0.53	to	1.23	)	0.321
	Poor identification of happy faces	Alcohol	2985	0.79	(	0.65	to	0.96	)	0.019	2395	0.89	(	0.73	to	1.08	)	0.249	1890	0.79	(	0.63	to	0.99	)	0.037	1567	0.88	(	0.59	to	0.99	)	0.039
		Tobacco	2985	0.86	(	0.71	to	1.05	)	0.145	2395	0.84	(	0.67	to	1.05	)	0.12	1890	0.77	(	0.6	to	1	)	0.051	1567	0.74	(	0.56	to	0.99	)	0.042
		Cannabis	2985	0.88	(	0.73	to	1.06	)	0.186	2395	0.82	(	0.66	to	1.02	)	0.08	1890	0.79	(	0.62	to	1.01	)	0.062	1567	0.72	(	0.54	to	0.95	)	0.021
		All substance	2985	0.77	(	0.59	to	1	)	0.049	2395	0.74	(	0.55	to	0.99	)	0.045	1890	0.67	(	0.47	to	0.94	)	0.02	1567	0.61	(	0.41	to	0.9	)	0.013
	Poor identification of sad faces	Alcohol	2985	0.78	(	0.64	to	0.95	)	0.012	2395	0.8	(	0.64	to	1	)	0.046	1890	0.79	(	0.62	to	1.01	)	0.058	1567	0.8	(	0.61	to	1.05	)	0.112
		Tobacco	2985	1.04	(	0.85	to	1.28	)	0.693	2395	0.99	(	0.78	to	1.26	)	0.959	1890	0.92	(	0.7	to	1.2	)	0.523	1567	0.85	(	0.62	to	1.15	)	0.286
		Cannabis	2985	0.93	(	0.76	to	1.15	)	0.498	2395	0.95	(	0.75	to	1.2	)	0.665	1890	0.92	(	0.71	to	1.2	)	0.554	1567	0.95	(	0.71	to	1.28	)	0.741
		Multi-substance	2985	0.89	(	0.67	to	1.17	)	0.402	2395	0.89	(	0.65	to	1.22	)	0.459	1890	0.86	(	0.6	to	1.23	)	0.403	1567	0.87	(	0.59	to	1.29	)	0.494
	Complete case analysis
			Unadjusted								Adjustment 1 Prebirth/demographic								Adjustment 2 Maternal								Adjustment 3 Offspring
			N	OR	95% CI					p	N	OR	95% CI					p	N	OR	95% CI					p	N	OR	95% CI					p
	Poor identification of angry faces	Alcohol	1567	0.63	(	0.47	to	0.84	)	0.002	1567	0.6	(	0.45	to	0.81	)	0.001	1567	0.62	(	0.46	to	0.83	)	0.001	1567	0.62	(	0.46	to	0.84	)	0.002
		Tobacco	1567	0.82	(	0.59	to	1.12	)	0.209	1567	0.86	(	0.62	to	1.18	)	0.35	1567	0.88	(	0.63	to	1.22	)	0.438	1567	0.86	(	0.62	to	1.19	)	0.364
		Cannabis	1567	0.67	(	0.49	to	0.92	)	0.012	1567	0.6	(	0.43	to	0.83	)	0.002	1567	0.61	(	0.44	to	0.85	)	0.003	1567	0.62	(	0.44	to	0.86	)	0.004
		Multi-substance	1567	0.84	(	0.56	to	1.28	)	0.423	1567	0.77	(	0.51	to	1.18	)	0.232	1567	0.8	(	0.52	to	1.22	)	0.307	1567	0.81	(	0.53	to	1.24	)	0.325
	Poor identification of scared faces	Alcohol	1567	0.77	(	0.59	to	1.01	)	0.064	1567	0.76	(	0.58	to	1	)	0.054	1567	0.78	(	0.59	to	1.02	)	0.074	1567	0.8	(	0.6	to	1.05	)	0.111
		Tobacco	1567	0.82	(	0.6	to	1.11	)	0.196	1567	0.8	(	0.6	to	1.1	)	0.17	1567	0.82	(	0.6	to	1.12	)	0.213	1567	0.8	(	0.58	to	1.09	)	0.162
		Cannabis	1567	0.79	(	0.58	to	1.06	)	0.117	1567	0.79	(	0.58	to	1.06	)	0.116	1567	0.8	(	0.59	to	1.09	)	0.158	1567	0.82	(	0.61	to	1.12	)	0.221
		Multi-substance	1567	0.77	(	0.51	to	1.17	)	0.222	1567	0.78	(	0.52	to	1.18	)	0.234	1567	0.81	(	0.53	to	1.22	)	1.22	1567	0.81	(	0.53	to	1.23	)	0.321
	Poor identification of happy faces	Alcohol	1567	0.8	(	0.62	to	1.02	)	0.069	1567	0.77	(	0.6	to	0.99	)	0.038	1567	0.76	(	0.59	to	0.97	)	0.03	1567	0.88	(	0.59	to	0.99	)	0.039
		Tobacco	1567	0.76	(	0.57	to	1	)	0.051	1567	0.76	(	0.57	to	1.01	)	0.062	1567	0.75	(	0.56	to	1	)	0.051	1567	0.74	(	0.56	to	0.99	)	0.042
		Cannabis	1567	0.8	(	0.61	to	1.05	)	1.06	1567	0.74	(	0.56	to	0.97	)	0.03	1567	0.71	(	0.54	to	0.94	)	0.016	1567	0.72	(	0.54	to	0.95	)	0.021
		Multi-substance	1567	0.66	(	0.45	to	0.96	)	0.031	1567	0.62	(	0.42	to	0.92	)	0.017	1567	0.61	(	0.41	to	0.9	)	0.012	1567	0.61	(	0.41	to	0.9	)	0.013
	Poor identification of sad faces	Alcohol	1567	0.79	(	0.61	to	1.03	)	0.081	1567	0.77	(	0.59	to	1.01	)	0.058	1567	0.78	(	0.6	to	1.02	)	0.075	1567	0.8	(	0.61	to	1.05	)	0.112
		Tobacco	1567	0.86	(	0.64	to	1.16	)	0.329	1567	0.86	(	0.63	to	1.15	)	0.306	1567	0.87	(	0.64	to	1.17	)	0.352	1567	0.85	(	0.62	to	1.15	)	0.286
		Cannabis	1567	0.97	(	0.73	to	1.28	)	0.82	1567	0.91	(	0.69	to	1.21	)	0.523	1567	0.92	(	0.69	to	1.23	)	0.59	1567	0.95	(	0.71	to	1.28	)	0.741
		Multi-substance	1567	0.086	(	0.6	to	1.29	)	0.525	1567	0.85	(	0.58	to	1.25	)	0.413	1567	0.87	(	0.59	to	1.28	)	0.474	1567	0.87	(	0.59	to	1.29	)	0.494
	Poor identification of emotion: score on the DANVA
	Current alcohol use: ≥ 8 AUDIT
	Current tobacco use: Use of tobacco is past 30 days
	Current cannabis use: Use of cannabis in past 12 months
	1 Adjusted for baseline characteristics: sex, parity, maternal social class, home ownership status, and maternal age
	2 Additionally adjusted for maternal substance use confounders: maternal cannabis use offspring age 9 maternal smoking and binge drinking offspring age 12
	3 Additionally adjusted for offspring confounders: IQ, peer problems, victimization, borderline personality diagnosis

## Sheet: S5
	Table S5. Association of childhood social cognition (age 7/8) with subsequent adolescent current substance use by sex
	Males
			Unadjusted								Adjustment 1 Prebirth/demographic								Adjustment 2 Maternal								Adjustment 3 Offspring
			N	OR	95% CI					p	N	OR	95% CI					p	N	OR	95% CI					p	N	OR	95% CI					p
	Poor non-verbal communication (DANVA)	Alcohol	1313	0.73	(	0.56	to	0.95	)	0.018	1064	0.78	(	0.59	to	1.04	)	0.085	856	0.79	(	0.57	to	1.09	)	0.144	704	0.72	(	0.5	to	1.04	)	0.078
		Tobacco	1313	0.8	(	0.59	to	1.07	)	0.125	1064	0.76	(	0.54	to	1.06	)	0.109	856	0.7	(	0.47	to	1.02	)	0.066	704	0.5	(	0.32	to	0.79	)	0.003
		Cannabis	1313	0.62	(	0.47	to	0.82	)	0.001	1064	0.65	(	0.48	to	0.89	)	0.006	856	0.55	(	0.38	to	0.78	)	0.001	704	0.44	(	0.29	to	0.66	)	<0.001
		Multi-substance	1313	0.8	(	0.55	to	1.16	)	0.241	1064	0.81	(	0.54	to	1.22	)	0.315	856	0.8	(	0.5	to	1.27	)	0.341	704	0.65	(	0.38	to	1.12	)	0.118
	Poor social communication (SCDC)	Alcohol	1340	1.47	(	1	to	2.16	)	0.049	1138	1.34	(	0.88	to	2.04	)	0.173	910	1.22	(	0.76	to	1.95	)	0.416	727	1.39	(	0.8	to	2.42	)	0.242
		Tobacco	1340	1.37	(	0.91	to	2.07	)	0.133	1138	1.18	(	0.74	to	1.88	)	0.481	910	0.89	(	0.51	to	1.54	)	0.673	727	0.85	(	0.44	to	1.64	)	0.622
		Cannabis	1340	1.42	(	0.96	to	2.1	)	0.077	1138	1.25	(	0.81	to	1.92	)	0.315	910	1.17	(	0.72	to	1.91	)	0.523	727	1.51	(	0.86	to	2.56	)	0.148
		Multi-substance	1340	1.16	(	0.69	to	1.95	)	0.569	1138	0.91	(	0.5	to	1.65	)	0.753	910	0.74	(	0.36	to	1.49	)	0.398	727	0.69	(	0.29	to	1.66	)	0.411
	Poor social repricocity (SCDC sub-scale)	Alcohol	1360	1.24	(	0.93	to	1.66	)	0.143	1155	1.19	(	0.87	to	1.64	)	0.275	927	1.09	(	0.76	to	1.56	)	0.65	741	1.1	(	0.72	to	1.69	)	0.658
		Tobacco	1360	1.09	(	0.79	to	1.51	)	0.6	1155	0.93	(	0.65	to	1.34	)	0.711	927	0.88	(	0.58	to	1.33	)	0.54	741	0.76	(	0.46	to	1.27	)	0.295
		Cannabis	1360	1.21	(	0.9	to	1.64	)	0.205	1155	1.19	(	0.86	to	1.66	)	0.292	927	1.22	(	0.84	to	1.78	)	0.29	741	1.27	(	0.82	to	1.96	)	0.29
		Multi-substance	1360	0.99	(	0.66	to	1.49	)	0.964	1155	0.83	(	0.53	to	1.32	)	0.436	927	0.84	(	0.5	to	1.39	)	0.49	741	0.69	(	0.36	to	1.33	)	0.267
	Females
			Unadjusted								Adjustment 1 Prebirth/demographic								Adjustment 2 Maternal								Adjustment 3 Offspring
			N	OR	95% CI					p	N	OR	95% CI					p	N	OR	95% CI					p	N	OR	95% CI					p
	Poor non-verbal communication (DANVA)	Alcohol	1671	0.73	(	0.57	to	0.94	)	0.016	1331	0.68	(	0.52	to	0.91	)	0.009	1034	0.72	(	0.52	to	1	)	0.053	863	0.64	(	0.44	to	0.93	)	0.02
		Tobacco	1671	0.88	(	0.67	to	1.14	)	0.325	1331	0.78	(	0.58	to	1.06	)	0.112	1034	0.72	(	0.5	to	1.03	)	0.075	863	0.74	(	0.5	to	1.1	)	0.139
		Cannabis	1671	0.8	(	0.6	to	1.06	)	0.116	1331	0.82	(	0.6	to	1.13	)	0.227	1034	0.9	(	0.63	to	1.3	)	0.58	863	0.83	(	0.55	to	1.25	)	0.365
		Multi-substance	1671	0.66	(	0.45	to	0.97	)	0.037	1331	0.66	(	0.42	to	1.03	)	0.069	1034	0.78	(	0.47	to	1.28	)	0.328	863	0.68	(	0.38	to	1.21	)	0.118
	Poor social communication (SCDC)	Alcohol	1667	1.14	(	0.75	to	1.74	)	0.533	1405	1.14	(	0.72	to	1.82	)	0.577	1115	1.22	(	0.7	to	2.11	)	0.486	882	1.29	(	0.69	to	2.4	)	0.421
		Tobacco	1667	1.47	(	0.96	to	2.26	)	0.079	1405	1.53	(	0.95	to	2.46	)	0.078	1115	1.42	(	0.8	to	2.51	)	0.227	882	1.57	(	0.83	to	2.94	)	0.162
		Cannabis	1667	1.64	(	1.06	to	2.53	)	0.025	1405	1.48	(	0.91	to	2.4	)	0.116	1115	1.4	(	0.78	to	2.5	)	0.256	882	1.46	(	0.75	to	2.81	)	0.265
		Multi-substance	1667	2.02	(	1.25	to	3.4	)	0.005	1405	2.1	(	1.2	to	3.68	)	0.009	1115	1.84	(	0.93	to	3.63	)	0.078	882	2.27	(	1.09	to	4.74	)	0.029
	Poor social repricocity (SCDC sub-scale)	Alcohol	1698	0.97	(	0.73	to	1.31	)	0.86	1431	1.04	(	0.76	to	1.44	)	0.797	1134	0.97	(	0.66	to	1.42	)	0.871	897	1.06	(	0.69	to	1.62	)	0.804
		Tobacco	1698	1.4	(	1.04	to	1.9	)	0.027	1431	1.55	(	1.12	to	2.16	)	0.009	1134	1.59	(	1.07	to	2.35	)	0.022	897	1.68	(	1.09	to	2.6	)	0.019
		Cannabis	1698	1.28	(	0.93	to	1.74	)	0.126	1431	1.3	(	0.92	to	1.83	)	0.133	1134	1.28	(	0.85	to	1.93	)	0.242	897	1.26	(	0.79	to	2	)	0.335
		Multi-substance	1698	1.52	(	1.04	to	2.22	)	0.031	1431	1.63	(	1.07	to	2.48	)	0.023	1134	1.37	(	0.81	to	2.29	)	0.236	897	1.48	(	0.84	to	2.61	)	0.173
	Poor non-verbal communication: ≥ 7 total errors on the DANVA.
	Poor social reciprocity: scoring yes on ≥ 3 from 5 sub questions on social reciprocity on the SCDC.
	Poor social communication: total score of ≥16 on the SCDC.
	Current alcohol use: ≥ 8 AUDIT
	Current tobacco use: Use of tobacco is past 30 days
	Current cannabis use: Use of cannabis in past 12 months
	1 Adjusted for baseline characteristics: sex, parity, maternal social class, home ownership status, and maternal age
	2 Additionally adjusted for maternal substance use confounders: maternal cannabis use offspring age 9 maternal smoking and binge drinking offspring age 12
	3 Additionally adjusted for offspring confounders: IQ, peer problems, victimization, borderline personality diagnosis

## Sheet: S6
	Table S6. Association of childhood social cogbition (age 8) with subsequent adolescent frequency of use (age 18) by sex
	Males
			Unadjusted								Adjustment 1 Prebirth/demographic								Adjustment 2 Maternal								Adjustment 3 Offspring
			N	OR	95% CI					p	N	OR	95% CI					p	N	OR	95% CI					p	N	OR	95% CI					p
	Poor non-verbal communication (DANVA)	Alcohol	1337	0.84	(	0.64	to	1.11	)	0.23	1082	0.89	(	0.66	to	1.21	)	0.472	873	0.95	(	0.68	to	1.34	)	0.784	718	0.96	(	0.65	to	1.41	)	0.839
		Tobacco	365	1.2	(	0.7	to	2.06	)	0.514	293	1.24	(	0.68	to	2.28	)	0.478	230	1.74	(	0.82	to	3.69	)	0.15	186	1.67	(	0.67	to	1.17	)	0.269
		Cannabis	479	0.89	(	0.49	to	1.62	)	0.709	387	0.74	(	0.37	to	1.47	)	0.385	314	0.85	(	0.38	to	1.9	)	0.687	266	0.77	(	0.29	to	2.01	)	0.59
	Poor social communication (SCDC)	Alcohol	1366	0.94	(	0.62	to	1.41	)	0.749	1160	0.93	(	0.59	to	1.47	)	0.755	928	0.98	(	0.59	to	1.63	)	0.934	266	1.21	(	0.41	to	3.55	)	0.733
		Tobacco	374	2.3	(	1.1	to	4.84	)	0.028	315	2.37	(	1.03	to	5.45	)	0.042	249	5.31	(	1.47	to	19.16	)	0.011	187	3.86	(	0.77	to	19.28	)	0.099
		Cannabis	475	1.33	(	0.67	to	2.65	)	0.422	402	1.03	(	0.45	to	2.41	)	0.937	330	0.97	(	0.37	to	2.56	)	0.948	742	0.96	(	0.53	to	1.76	)	0.897
	Poor social repricocity (SCDC sub-scale)	Alcohol	1386	0.84	(	0.61	to	1.16	)	0.293	1177	0.8	(	0.56	to	1.13	)	0.207	945	0.88	(	0.59	to	1.3	)	0.511	756	0.84	(	0.52	to	1.34	)	0.454
		Tobacco	380	1.63	(	0.92	to	2.88	)	0.096	321	1.58	(	0.83	to	3.02	)	0.166	255	3.2	(	1.04	to	5.11	)	0.04	192	3.33	(	1.12	to	9.91	)	0.03
		Cannabis	479	1.56	(	0.9	to	2.69	)	0.114	406	1.53	(	0.82	to	2.83	)	0.179	334	1.69	(	0.85	to	3.35	)	0.135	269	1.47	(	0.65	to	3.34	)	0.359
	Females
			Unadjusted								Adjustment 1 Prebirth/demographic								Adjustment 2 Maternal								Adjustment 3 Offspring
			N	OR	95% CI					p	N	OR	95% CI					p	N	OR	95% CI					p	N	OR	95% CI					p
	Poor non-verbal communication (DANVA)	Alcohol	1697	0.91	(	0.68	to	1.22	)	0.527	1348	0.83	(	0.59	to	1.16	)	0.272	1047	0.76	(	0.51	to	1.14	)	0.188	872	0.88	(	0.56	to	1.38	)	0.576
		Tobacco	546	1.58	(	1.01	to	2.48	)	0.047	418	1.41	(	0.83	to	2.38	)	0.203	319	1.66	(	0.87	to	3.17	)	0.127	268	1.4	(	0.68	to	2.9	)	0.366
		Cannabis	464	2.25	(	1.14	to	4.44	)	0.019	367	1.59	(	0.64	to	3.96	)	0.318	287	1.85	(	0.62	to	5.54	)	0.273	226	4.07	(	0.85	to	19.43	)	0.079
	Poor social communication (SCDC)	Alcohol	1691	1.64	(	1.04	to	2.58	)	0.032	1422	1.58	(	0.95	to	2.64	)	0.077	1130	1.65	(	0.9	to	3	)	0.103	223	3.26	(	0.41	to	25.84	)	0.263
		Tobacco	531	2.45	(	1.14	to	5.29	)	0.022	431	2.08	(	0.89	to	4.91	)	0.095	336	1.42	(	0.53	to	3.81	)	0.491	269	1.61	(	0.53	to	4.9	)	0.402
		Cannabis	461	1.8	(	0.66	to	4.91	)	0.253	385	3.2	(	1	to	10.3	)	0.05	309	1.77	(	0.32	to	9.85	)	0.515	893	1.96	(	1.01	to	3.82	)	0.048
	Poor social repricocity (SCDC sub-scale)	Alcohol	1722	1.14	(	0.81	to	1.6	)	0.457	1448	1.19	(	0.82	to	1.73	)	0.352	1149	1.12	(	0.71	to	1.75	)	0.625	908	1.33	(	0.81	to	2.17	)	0.261
		Tobacco	539	1.44	(	0.88	to	2.36	)	0.147	438	1.51	(	0.87	to	2.63	)	0.14	338	0.88	(	0.46	to	1.68	)	0.702	270	0.92	(	0.45	to	1.91	)	0.829
		Cannabis	468	3.02	(	1.48	to	6.17	)	0.002	391	4.33	(	1.88	to	9.96	)	0.001	311	3.21	(	1.11	to	9.34	)	0.031	234	1.6	(	0.31	to	8.3	)	0.578
	Frequency of use: ≥ weekly or < weekly use of each respective substance
	Poor non-verbal communication: ≥ 7 total errors on the DANVA.
	Poor social reciprocity: scoring yes on ≥ 3 from 5 sub questions on social reciprocity on the SCDC.
	Poor social communication: total score of ≥16 on the SCDC.
	1 Adjusted for baseline characteristics: sex, parity, maternal social class, home ownership status, and maternal age
	2 Additionally adjusted for maternal substance use confounders: maternal cannabis use offspring age 9 maternal smoking and binge drinking offspring age 12
	3 Additionally adjusted for offspring confounders: IQ, peer problems, victimization, borderline personality diagnosis

## Sheet: S7
	Table S7. Association of childhood social cognition (age 8) with age of first substance use (age 18) by sex
	Males
			Unadjusted								Adjustment 1 Prebirth/demographic								Adjustment 2 Maternal								Adjustment 3 Offspring
			N	OR	95% CI					p	N	OR	95% CI					p	N	OR	95% CI					p	N	OR	95% CI					p
	Poor non-verbal communication (DANVA)	Alcohol	1360	1.45	(	1.16	to	1.82	)	0.001	1097	1.32	(	1.03	to	1.68	)	0.028	884	1.35	(	1.02	to	1.78	)	0.033	727	1.54	(	1.13	to	2.1	)	0.006
		Tobacco	658	1.01	(	0.71	to	1.42	)	0.972	530	0.78	(	0.53	to	1.13	)	0.19	416	0.75	(	0.48	to	1.17	)	0.202	344	0.86	(	0.52	to	1.41	)	0.547
		Cannabis	611	1.4	(	0.96	to	2.03	)	0.078	498	1.22	(	0.81	to	1.85	)	0.347	397	1.24	(	0.76	to	2.02	)	0.387	334	1.26	(	0.73	to	2.18	)	0.412
	Poor social communication (SCDC)	Alcohol	1389	0.7	(	0.5	to	0.97	)	0.032	1178	0.77	(	0.54	to	0.54	)	0.163	941	0.71	(	0.47	to	1.06	)	0.097	754	0.67	(	0.42	to	1.07	)	0.093
		Tobacco	674	0.63	(	0.4	to	1	)	0.049	568	0.71	(	0.42	to	1.18	)	0.187	444	0.72	(	0.39	to	1.32	)	0.291	347	0.84	(	0.41	to	1.73	)	0.629
		Cannabis	1389	0.7	(	0.5	to	0.97	)	0.032	523	0.72	(	0.42	to	1.23	)	0.163	415	0.99	(	0.54	to	1.8	)	0.971	332	0.95	(	0.47	to	1.92	)	0.897
	Poor social repricocity (SCDC sub-scale)	Alcohol	1409	0.69	(	0.54	to	0.89	)	0.005	1195	0.75	(	0.57	to	0.99	)	0.041	958	0.73	(	0.53	to	0.99	)	0.045	766	0.79	(	0.55	to	1.13	)	0.204
		Tobacco	684	0.58	(	0.4	to	0.82	)	0.002	577	0.63	(	0.43	to	0.95	)	0.026	453	0.65	(	0.41	to	1.02	)	0.059	355	0.75	(	0.44	to	1.27	)	0.287
		Cannabis	621	0.69	(	0.48	to	1	)	0.051	529	0.77	(	0.51	to	1.17	)	0.223	421	0.82	(	0.51	to	1.31	)	0.408	337	0.9	(	0.52	to	1.57	)	0.715
	Females
			Unadjusted								Adjustment 1 Prebirth/demographic								Adjustment 2 Maternal								Adjustment 3 Offspring
			N	OR	95% CI					p	N	OR	95% CI					p	N	OR	95% CI					p	N	OR	95% CI					p
	Poor non-verbal communication (DANVA)	Alcohol	1721	1.16	(	0.94	to	1.44	)	0.166	1370	1.14	(	0.9	to	1.44	)	0.273	1060	1	(	0.76	to	1.31	)	0.994	885	0.86	(	0.66	to	1.21	)	0.473
		Tobacco	1002	0.95	(	0.71	to	1.27	)	0.702	792	1.05	(	0.76	to	1.44	)	0.77	606	1	(	0.69	to	1.45	)	0.989	505	0.98	(	0.65	to	1.47	)	0.906
		Cannabis	719	0.97	(	0.68	to	1.37	)	0.851	572	1.15	(	0.78	to	1.7	)	0.48	449	1.07	(	0.68	to	1.67	)	0.776	373	1.05	(	0.63	to	1.73	)	0.852
	Poor social communication (SCDC)	Alcohol	1724	1.19	(	0.83	to	1.71	)	0.348	1452	1.23	(	0.83	to	1.83	)	0.298	1147	1.29	(	0.8	to	2.08	)	0.293	907	1.05	(	0.61	to	1.78	)	0.871
		Tobacco	995	0.61	(	0.39	to	0.98	)	0.04	832	0.6	(	0.35	to	1.01	)	0.057	644	0.6	(	0.32	to	1.13	)	0.115	514	0.49	(	0.25	to	0.98	)	0.044
		Cannabis	1724	1.19	(	0.83	to	1.71	)	0.348	607	0.77	(	0.43	to	1.37	)	0.368	479	0.81	(	0.41	to	1.6	)	0.546	382	0.54	(	0.25	to	1.15	)	0.108
	Poor social repricocity (SCDC sub-scale)	Alcohol	1755	0.93	(	0.72	to	1.19	)	0.559	1478	0.93	(	0.7	to	1.23	)	0.608	1166	0.97	(	0.96	to	1.34	)	0.845	922	0.88	(	0.61	to	1.26	)	0.476
		Tobacco	1009	0.69	(	0.5	to	0.95	)	0.023	844	0.66	(	0.46	to	0.94	)	0.024	650	0.68	(	0.44	to	1.04	)	0.075	518	0.57	(	0.35	to	0.93	)	0.026
		Cannabis	730	0.69	(	0.48	to	1	)	0.052	615	0.69	(	0.46	to	1.04	)	0.078	482	0.91	(	0.57	to	1.48	)	0.716	385	0.71	(	0.42	to	1.23	)	0.224
	Age of onset: continious measure of age of first use collected via questionnaire
	Poor non-verbal communication: ≥ 7 total errors on the DANVA.
	Poor social reciprocity: scoring yes on ≥ 3 from 5 sub questions on social reciprocity on the SCDC.
	Poor social communication: total score of ≥16 on the SCDC.
	1 Adjusted for baseline characteristics: sex, parity, maternal social class, home ownership status, and maternal age
	2 Additionally adjusted for maternal substance use confounders: maternal cannabis use offspring age 9 maternal smoking and binge drinking offspring age 12
	3 Additionally adjusted for offspring confounders: IQ, peer problems, victimization, borderline personality diagnosis

## Sheet: S8
	Table S8. Association of early adolescent substance use with subsequent social cognition by sex
	Males
			Unadjusted								Adjustment 1 Prebirth/demographic								Adjustment 2 Maternal								Adjustment 3 Offspring								Adjustment 4 Prior social cognition
			N	OR	95% CI					p	N	OR	95% CI					p	N	OR	95% CI					p	N	OR	95% CI					p	N	OR	95% CI					p
	Alcohol	Poor social communication (SCDC)	1694	1.29	(	0.9	to	1.85	)	0.17	1449	1.58	(	1.06	to	2.34	)	0.024	1209	1.75	(	1.13	to	2.73	)	0.013	945	1.71	(	1.02	to	2.88	)	0.043	903	1.62	(	0.91	to	2.86	)	0.1
		Poor social repricocity (SCDC sub-scale)	1726	1.48	(	1.13	to	1.94	)	0.005	1470	1.65	(	1.22	to	2.23	)	0.001	1225	1.71	(	1.23	to	2.39	)	0.002	957	1.94	(	1.31	to	1.32	)	0.001	924	1.82	(	1.21	to	2.74	)	0.004
	Tobacco	Poor social communication (SCDC)	1712	2.49	(	1.71	to	3.62	)	<0.001	1466	2.78	(	1.82	to	4.25	)	<0.001	1224	3.76	(	2.34	to	6.04	)	<0.001	959	3.28	(	1.86	to	5.8	)	<0.001	917	3.29	(	1.76	to	6.15	)	<0.001
		Poor social repricocity (SCDC sub-scale)	1744	2.46	(	1.82	to	3.33	)	<0.001	1487	1.84	(	2.02	to	4	)	<0.00	1240	3.02	(	2.05	to	4.43	)	<0.001	971	2.85	(	1.8	to	4.49	)	<0.001	938	2.67	(	1.64	to	4.32	)	<0.001
	Cannabis	Poor social communication (SCDC)	1695	1.44	(	1	to	2.07	)	0.047	1451	1.32	(	0.88	to	2	)	0.18	1211	1.61	(	1.02	to	2.53	)	0.04	950	1.5	(	0.88	to	2.58	)	0.139	908	1.44	(	0.8	to	2.6	)	0.226
		Poor social repricocity (SCDC sub-scale)	1727	1.75	(	1.33	to	2.29	)	<0.001	1472	1.77	(	1.31	to	2.39	)	<0.001	1227	1.91	(	1.37	to	2.67	)	<0.001	962	1.93	(	1.3	to	2.85	)	0.001	929	1.92	(	1.27	to	2.91	)	0.002
	Females
			Unadjusted								Adjustment 1 Prebirth/demographic								Adjustment 2 Maternal								Adjustment 3 Offspring								Adjustment 4 Prior social cognition
			N	OR	95% CI					p	N	OR	95% CI					p	N	OR	95% CI					p	N	OR	95% CI					p	N	OR	95% CI					p
	Alcohol	Poor social communication (SCDC)	1937	1.16	(	0.81	to	1.66	)	0.429	1640	1.39	(	0.94	to	2.06	)	0.095	1341	1.15	(	0.72	to	1.83	)	0.551	1057	1.4	(	0.83	to	2.36	)	0.204	1012	1.48	(	0.87	to	2.51	)	0.147
		Poor social repricocity (SCDC sub-scale)	1978	1.27	(	0.97	to	1.67	)	0.081	1677	1.42	(	1.06	to	1.91	)	0.02	1374	1.22	(	0.86	to	1.72	)	0.266	1084	1.39	(	0.94	to	2.06	)	0.099	1052	1.44	(	0.96	to	2.17	)	0.075
	Tobacco	Poor social communication (SCDC)	1850	1.78	(	1.29	to	2.45	)	<0.001	1647	1.62	(	1.13	to	2.34	)	0.009	1346	1.3	(	0.85	to	2	)	0.231	1061	1.35	(	0.83	to	2.06	)	0.226	1016	1.32	(	0.8	to	2.17	)	0.277
		Poor social repricocity (SCDC sub-scale)	1992	1.69	(	1.32	to	2.17	)	<0.001	1685	1.66	(	1.25	to	2.2	)	<0.001	1380	1.55	(	1.12	to	2.14	)	0.007	1088	1.53	(	1.06	to	2.22	)	0.025	1056	1.5	(	1.03	to	2.2	)	0.036
	Cannabis	Poor social communication (SCDC)	1949	1.32	(	0.94	to	1.87	)	0.109	1644	1.3	(	0.88	to	1.92	)	0.186	1344	1.02	(	0.64	to	1.64	)	0.912	1059	1.22	(	0.72	to	2.06	)	0.464	1014	1.18	(	0.69	to	2.01	)	0.556
		Poor social repricocity (SCDC sub-scale)	1983	1.38	(	1.06	to	1.8	)	0.016	1681	1.37	(	1.02	to	1.84	)	0.035	1377	1.27	(	0.91	to	1.78	)	0.175	1086	1.34	(	0.91	to	1.99	)	0.137	1054	1.32	(	0.88	to	1.98	)	0.175
	Poor social reciprocity: scoring yes on ≥ 3 from 5 sub questions on social reciprocity on the SCDC.
	Poor social communication: total score of ≥16 on the SCDC.
	Current alcohol use: ≥ 20 drinks in past 6 months
	Current tobacco use: Use of tobacco is past 30 days
	Current cannabis use: Use of cannabis in past 12 months
	1 Adjusted for baseline characteristics: sex, parity, maternal social class, home ownership status, and maternal age
	2 Additionally adjusted for maternal substance use confounders: maternal cannabis use (offspring age 9) maternal smoking and binge drinking (offspring age 12)
	3 Additionally adjusted for offspring confounders: IQ, peer problems, victimization, borderline personality diagnosis
	4 Additionally adjusted for diagnosis of respective psychiatric condition at age 7
